# Supplementary material for: Biofiltration of Emerging Contaminants as a Sustainable Pest Management Strategy and Its Impact on Corbicula fluminea
Source: Pharmaceuticals (Basel). 2026 May 30;19(6):870. doi: 10.3390/ph19060870 (PMC13306035; doi:10.3390/ph19060870)
Supplement: Supplementary file 1 [file pharmaceuticals-19-00870-s001.zip]

Archive with 1 entries (1 files):
- pharmaceuticals-4302702-supplementary.pdf
